# Supplementary material for: Postural Effects of Vestibular Manipulation Depend on the Physical Activity Status
Source: PLoS One. 2016 Sep 14;11(9):e0162966. doi: 10.1371/journal.pone.0162966 (PMC5023127; doi:10.1371/journal.pone.0162966)
Supplement: S1 Data — (XLSX) [file pone.0162966.s001.xlsx]

## Sheet: Feuil1
Sujet	GP	VXREF	VX0.5D	VX3D	VX0.5G	VX3G	VYREF	VY0.5D	VY3D	VY0.5G	VY3G
1	JSP	2.855	3.735	4.51	4.625	4.355	2.985	4.305	6.55	4.495	5.615
2	JSP	3.975	4.65	4.31	4.445	3.42	3.88	5.355	4.26	4.485	4.295
3	JSP	3.475	2.975	2.59	2.585	3.505	3.8	4	3.675	3.36	5.51
4	JSP	3.25	3.795	3.715	3.165	4.245	3.33	4.41	4.505	4.325	4.085
5	JSP	6.145	5.86	3.955	5.6	5.025	4.865	5.29	3.58	4.51	4.465
6	JSP	2.79	3.155	5.205	2.9	3.58	3.85	4.935	6.675	4.4	4.495
7	JSP	4.305	3.52	4.25	3.545	4.805	5.135	3.595	6.365	4.255	4.44
8	JSP	3.62	3.435	3.075	2.47	3.23	4.14	3.885	4.275	3.735	3.66
9	JSP	4.005	5.3	5.26	3.86	5.435	4.32	3.675	3.995	4.19	5.25
10	JSP	4.605	3.8	4.675	3.595	4.325	5.17	5.3	4.565	5.915	5.295
11	JSP	4.695	6.045	10.845	5.605	8.295	4.275	5.77	7.235	6.475	6.55
12	JSP	4.175	4.405	5.195	4.245	6.355	4.08	3.88	5.715	3.72	6.22
13	JSP	3.42	4.885	4.15	4.515	3.43	7.29	6.705	6.79	8.89	5.705
14	JSP	2.82	4.43	3.485	4.105	4.39	3.62	5.365	3.875	4.035	6.58
15	JSP	4.21	3.415	3.84	3.36	3.955	5.685	5.535	6.49	3.53	8.035
16	JSP	4	4.725	4.91	2.92	6.545	4.86	5.985	9.15	4.565	7.545
17	JSP	4.415	5.08	6.245	4.895	4.325	5.165	5.71	7.32	6.535	8.695
18	JNSP	5.245	3.85	5.88	4.01	4.79	4.69	4.6	5.68	3.7	5.215
19	JNSP	5.265	3.855	8.73	4.53	7.17	6.355	5.615	11.72	5.335	9.55
20	JNSP	4.065	6.03	5.66	5.375	4.205	4.455	5.36	4.78	5.285	5.025
21	JNSP	3.805	6.665	7.46	6.47	6.62	5.845	9.69	10.545	8.785	9.265
22	JNSP	4.06	7.75	7.09	6.775	9.49	4.77	8.955	7.785	8.38	8.225
23	JNSP	4.985	6.12	8.545	5.78	5.72	5.44	6.66	6.055	5.75	6.445
24	JNSP	3.965	4.2	3.98	3.31	3.765	4.82	5.375	5.285	5.355	5.7
25	JNSP	2.92	2.55	4.045	3.85	3.775	3.52	3.335	7.05	3.985	5.775
26	JNSP	4.165	5.2	5.575	5.2	7.33	4.005	4.53	7.275	4.985	9.04
27	JNSP	3.825	3.585	6.275	3.955	6.015	6.05	6.105	15.625	7.485	14.82
28	JNSP	2.61	3.41	3.595	3.155	3.955	3.52	4.56	4.15	4.46	4.86
29	JNSP	4.775	5.885	9.315	5.425	8.74	5.93	5.71	7.915	5.42	7.535
30	JNSP	5.05	5.015	8.155	4.56	5.735	5.6	5.415	6.995	5.675	6.65
31	JNSP	6.87	4.975	11.295	5.8	13.38	7.39	5.765	12	5.725	15.145
32	JNSP	3.76	3.335	12.94	3.445	5.465	3.43	4.2	13.56	3.33	5.34
33	JNSP	4.235	3.945	4.85	5.865	4.795	4.795	4.82	5.25	4.545	5.26
34	JNSP	4.52	4.115	4.155	4.16	3.81	3.915	3.9	4.15	3.78	4.79
35	AGSP	3.415	4.065	3.92	5.07	6.045	4.365	5.285	5.545	5.98	8.55
36	AGSP	5.015	4.435	6.17	5.53	6.275	5.235	5.335	5.165	5.42	7.04
37	AGSP	3.455	3.81	4.93	3.615	4.88	5.035	8.105	8.265	7.14	8.405
38	AGSP	5.975	5.05	4.775	5.51	5.475	5.62	5.155	6.85	5.685	5.865
39	AGSP	4.66	4.63	7.025	4.815	7.835	6.325	10.1	11.98	10.08	14.49
40	AGSP	5.635	5.75	5.67	5.775	10.205	10.09	11.28	10.2	10.745	17.035
41	AGSP	5.385	6.135	4.47	5.365	6.275	8.92	8.135	6.85	7.065	12.45
42	AGSP	4.485	4.06	4.385	4.885	3.93	5.2	5.36	6.47	5.92	5.86
43	AGSP	4.115	5.34	20.18	4.87	13.54	6.91	9.195	24.495	8.41	18.565
44	AGSP	3.09	2.445	2.45	3.25	4.57	4.37	5.465	4.615	6.95	6.95
45	AGSP	4.285	2.63	4.515	3.805	5.685	6.135	5.39	11.48	7.625	10.17
46	AGSP	3.255	2.84	2.965	3.095	3.035	4.855	5.305	4.695	5.43	5.485
47	AGSP	5.245	5.435	8.025	4.6	8.435	10.57	10.505	17.735	10.635	15.98
48	AGSP	8.265	10.005	9.835	9.12	11.45	10.835	10.61	12.05	11.205	12.845
49	AGSP	3.805	4.445	5.63	4.47	6.055	10.335	8.995	11.09	9.78	12
50	AGSP	3.365	5.445	6.21	4.29	6.45	8.67	10.44	14.915	10.62	17.47
51	AGSP	2.25	3.725	3.94	3.55	4.505	4.075	6.545	5.43	6.655	6.045
52	AGNSP	5.385	7.405	16.445	6.285	20.365	11.175	12.95	26.89	10.425	31.445
53	AGNSP	7.3	5.535	11.62	4.645	10.305	10.255	10.05	18.315	8.26	16.985
54	AGNSP	3.585	2.58	5.025	2.435	5.785	10.805	6.87	15.06	8.55	11.03
55	AGNSP	3.45	3.545	4.935	3.48	4.685	6.075	6.46	7.785	5.715	10.615
56	AGNSP	2.83	2.43	2.57	2.285	3.195	6.185	5.945	4.53	6.6	8.585
57	AGNSP	3.755	3.085	4.105	3.2	4.14	5.49	5.405	6.67	5.87	7.985
58	AGNSP	3.26	2.98	4.35	3.5	4.47	4.415	3.355	4.95	3.655	4.425
59	AGNSP	5.465	9.02	45.205	13.305	66.785	8.61	12.585	31.02	15.67	43.995
60	AGNSP	4.935	3.3	6.955	4.29	4.88	10.7	6.315	9.83	8.915	10.265
61	AGNSP	3.52	3.46	4.105	3.84	5.24	4.81	4.275	4.28	5.025	4.985
62	AGNSP	2.91	2.44	3.36	3.35	4.2	5.18	3.785	6.445	5.99	6.125
63	AGNSP	4.96	3.205	4.08	4.055	4.67	9.49	8.555	10.615	12.455	10
64	AGNSP	2.95	3.68	4.01	4.7	4.495	3.805	5.245	6.715	6.125	5.475
65	AGNSP	3.85	3.79	4.415	3.76	4.59	7.27	7.105	10.165	8.915	12.11
66	AGNSP	2.34	2.185	3.73	2.41	4.485	3.855	4.155	5.575	4.095	6.73
67	AGNSP	4.54	2.955	6.525	3.47	14.69	11.335	8.725	20.285	8.595	34.48
68	AGNSP	3.69	3.93	9.155	3.18	4.775	8.61	7.395	15.12	8.125	11.53
